# Supplementary material for: Transcriptomic Response of Mussel Gills After a Vibrio splendidus Infection Demonstrates Their Role in the Immune Response
Source: Front Immunol. 2020 Dec 16;11:615580. doi: 10.3389/fimmu.2020.615580 (PMC7772429; doi:10.3389/fimmu.2020.615580)
Supplement: Supplementary file 1 [file Table_1.xlsx]

## Sheet: Suppl File 1
Supplementary File 1. Validation of the RNA-Seq through qPCR.
Six RNA-Seq contigs were evaluated by qPCR and the fold change values correlation was represented. Modulated and non-modulated genes were evaluated and their significant Pearson’s correlation test showed a value of 0.97.
Primers:	IRG1-F	AGCAGCACTCCCCATTACAC
	IRG1-R	TATTGGCCTTGGCTGACTCG
	MyticinC-F	ATTTGCTACTGCCTTCATTG
	MyticinC-R	TCCATCTCGTTGTTCTTGTC
	IL17-1-F	TGGGCATCTTCCTTCTTTTG
	IL17-1-R	TGAGACGGATACGAGCTGAG
	IL17-2-F	TACGCTGTCGTTGTCAAGGT
	IL17-2-R	ACACCATTTTCGCAAACTCC
	IL17-3-F	CGCTGTATGGCGTCTTCTCT
	IL17-3-R	TTTTTCACGGAAGGTTGGAC
	MytilinD-F	CGGAAACATTTGCAGTAGCA
	MytilinD-R	AGCAGGTTGTGCTTCCACAT
	18S-F	GTACAAAGGGCAGGGACGTA
	18S-R	CTCCTTCGTGCTAGGGATTG

## Sheet: Suppl File 2
Supplementary File 2. Heatmap showing the expression values (TPMs) of every toll-like receptor contig (351) in the transcriptomic analysis.

## Sheet: Suppl File 3
Supplementary File 3. Enrichment Analysis of the comparison between gill and hemocyte transcriptomic responses
DAVID Bioinformatics Resources 6.8, NIAID/NIH
Information about all the biological processes was included
Enrichment Analysis in the common Venn sector between Gill and Hemocytes Transcriptomes
Category	Term	Count	%	PValue	Genes	List Total	Pop Hits	Pop Total	Fold Enrichment	Bonferroni	Benjamini	FDR
GOTERM_BP_ALL	GO:0051607~defense response to virus	3	6.52174	0.0151263	IFIH1_HUMAN, IF44L_HUMAN, SAMH1_HUMAN	15	229	16792	14.6655	0.999988	0.999988	20.6809
GOTERM_BP_ALL	GO:0051146~striated muscle cell differentiation	3	6.52174	0.0178555	NPHN_HUMAN, TITIN_HUMAN, FLNC_HUMAN	15	250	16792	13.4336	0.999998	0.998761	23.9572
GOTERM_BP_ALL	GO:0009615~response to virus	3	6.52174	0.0268652	IFIH1_HUMAN, IF44L_HUMAN, SAMH1_HUMAN	15	311	16792	10.7987	1	0.998823	33.8973
GOTERM_BP_ALL	GO:0042692~muscle cell differentiation	3	6.52174	0.0355458	NPHN_HUMAN, TITIN_HUMAN, FLNC_HUMAN	15	362	16792	9.27735	1	0.998797	42.3146
GOTERM_BP_ALL	GO:0071822~protein complex subunit organization	5	10.8696	0.0436314	NPHN_HUMAN, TENX_HUMAN, LRP6_HUMAN, TITIN_HUMAN, SAMH1_HUMAN	15	1674	16792	3.34369	1	0.998679	49.2441
GOTERM_BP_ALL	GO:0048747~muscle fiber development	2	4.34783	0.0457075	TITIN_HUMAN, FLNC_HUMAN	15	56	16792	39.981	1	0.996953	50.8934
GOTERM_BP_ALL	GO:0007155~cell adhesion	5	10.8696	0.0457259	NPHN_HUMAN, HMCN2_HUMAN, TENX_HUMAN, CYTA_HUMAN, LRP6_HUMAN	15	1699	16792	3.29449	1	0.993043	50.9077
GOTERM_BP_ALL	GO:0022610~biological adhesion	5	10.8696	0.0462372	NPHN_HUMAN, HMCN2_HUMAN, TENX_HUMAN, CYTA_HUMAN, LRP6_HUMAN	15	1705	16792	3.28289	1	0.987682	51.3061
GOTERM_BP_ALL	GO:0098542~defense response to other organism	3	6.52174	0.0622351	IFIH1_HUMAN, IF44L_HUMAN, SAMH1_HUMAN	15	494	16792	6.79838	1	0.995032	62.3467
GOTERM_BP_ALL	GO:0007010~cytoskeleton organization	4	8.69565	0.0652796	NPHN_HUMAN, TENX_HUMAN, ANK1_HUMAN, TITIN_HUMAN	15	1144	16792	3.91422	1	0.993368	64.1627
GOTERM_BP_ALL	GO:0030036~actin cytoskeleton organization	3	6.52174	0.0758635	NPHN_HUMAN, TENX_HUMAN, TITIN_HUMAN	15	553	16792	6.07306	1	0.995151	69.859
GOTERM_BP_ALL	GO:0061061~muscle structure development	3	6.52174	0.0846235	NPHN_HUMAN, TITIN_HUMAN, FLNC_HUMAN	15	589	16792	5.70187	1	0.995808	73.9216
Enrichment Analysis in the exclusive Gill transcriptome Venn sector
Category	Term	Count	%	PValue	Genes	List Total	Pop Hits	Pop Total	Fold Enrichment	Bonferroni	Benjamini	FDR
GOTERM_BP_ALL	GO:0030198~extracellular matrix organization	5	3.04878	0.00730748	ATS3_HUMAN, LRP1_HUMAN, MATN4_HUMAN, COCA1_HUMAN, CO8A2_HUMAN	40	334	16792	6.28443	0.999963	0.999963	11.3763
GOTERM_BP_ALL	GO:0043062~extracellular structure organization	5	3.04878	0.00738356	ATS3_HUMAN, LRP1_HUMAN, MATN4_HUMAN, COCA1_HUMAN, CO8A2_HUMAN	40	335	16792	6.26567	0.999967	0.994268	11.4881
GOTERM_BP_ALL	GO:0032835~glomerulus development	3	1.82927	0.00938831	LGR4_HUMAN, AMPD2_HUMAN, KIRR3_HUMAN	40	63	16792	19.9905	0.999998	0.987473	14.3862
GOTERM_BP_ALL	GO:0030574~collagen catabolic process	3	1.82927	0.00996972	ATS3_HUMAN, COCA1_HUMAN, CO8A2_HUMAN	40	65	16792	19.3754	0.999999	0.96948	15.2099
GOTERM_BP_ALL	GO:0044243~multicellular organism catabolic process	3	1.82927	0.012127	ATS3_HUMAN, COCA1_HUMAN, CO8A2_HUMAN	40	72	16792	17.4917	1	0.966601	18.2015
GOTERM_BP_ALL	GO:0007155~cell adhesion	10	6.09756	0.0140224	SVEP1_HUMAN, CELR2_HUMAN, FAT1_HUMAN, SAA1_HUMAN, NOG1_HUMAN, COCA1_HUMAN, CD22_HUMAN, KIRR3_HUMAN, TECTA_HUMAN, CO8A2_HUMAN	40	1699	16792	2.47087	1	0.962318	20.7478
GOTERM_BP_ALL	GO:0022610~biological adhesion	10	6.09756	0.0143285	SVEP1_HUMAN, CELR2_HUMAN, FAT1_HUMAN, SAA1_HUMAN, NOG1_HUMAN, COCA1_HUMAN, CD22_HUMAN, KIRR3_HUMAN, TECTA_HUMAN, CO8A2_HUMAN	40	1705	16792	2.46217	1	0.943414	21.152
GOTERM_BP_ALL	GO:0032880~regulation of protein localization	7	4.26829	0.0224721	ARI2_HUMAN, LRP1_HUMAN, TLR6_HUMAN, SAA1_HUMAN, LGR4_HUMAN, TIF1B_HUMAN, LRP4_HUMAN	40	962	16792	3.05468	1	0.980891	31.2202
GOTERM_BP_ALL	GO:0001822~kidney development	4	2.43902	0.0238426	LGR4_HUMAN, AMPD2_HUMAN, KIRR3_HUMAN, LRP4_HUMAN	40	267	16792	6.28914	1	0.976127	32.791
GOTERM_BP_ALL	GO:0032963~collagen metabolic process	3	1.82927	0.0269169	ATS3_HUMAN, COCA1_HUMAN, CO8A2_HUMAN	40	110	16792	11.4491	1	0.97765	36.1929
GOTERM_BP_ALL	GO:0072001~renal system development	4	2.43902	0.0277	LGR4_HUMAN, AMPD2_HUMAN, KIRR3_HUMAN, LRP4_HUMAN	40	283	16792	5.93357	1	0.971485	37.0331
GOTERM_BP_ALL	GO:0051223~regulation of protein transport	6	3.65854	0.0281844	ARI2_HUMAN, LRP1_HUMAN, TLR6_HUMAN, SAA1_HUMAN, LGR4_HUMAN, TIF1B_HUMAN	40	746	16792	3.37641	1	0.963801	37.5477
GOTERM_BP_ALL	GO:0044259~multicellular organismal macromolecule metabolic process	3	1.82927	0.0292191	ATS3_HUMAN, COCA1_HUMAN, CO8A2_HUMAN	40	115	16792	10.9513	1	0.958314	38.6337
GOTERM_BP_ALL	GO:0044707~single-multicellular organism process	21	12.8049	0.0300736	SAA1_HUMAN, ANK2_HUMAN, GAPR1_HUMAN, LGR4_HUMAN, AMPD2_HUMAN, COCA1_HUMAN, LOX5_HUMAN, TIF1B_HUMAN, CO8A2_HUMAN, ARI2_HUMAN, ATS3_HUMAN, CELR2_HUMAN, LRP1_HUMAN, TLR6_HUMAN, CBLN2_HUMAN, NOG1_HUMAN, IGS10_HUMAN, KIRR3_HUMAN, LRP4_HUMAN, NPT2B_HUMAN, NOTC2_HUMAN	40	5943	16792	1.48339	1	0.952081	39.5171
GOTERM_BP_ALL	GO:0002224~toll-like receptor signaling pathway	3	1.82927	0.0311159	TLR6_HUMAN, LGR4_HUMAN, TAB3_HUMAN	40	119	16792	10.5832	1	0.946898	40.5785
GOTERM_BP_ALL	GO:0009653~anatomical structure morphogenesis	12	7.31707	0.0332004	CELR2_HUMAN, FAT1_HUMAN, LRP1_HUMAN, ANK2_HUMAN, GAPR1_HUMAN, LGR4_HUMAN, COCA1_HUMAN, KIRR3_HUMAN, TIF1B_HUMAN, CO8A2_HUMAN, LRP4_HUMAN, NOTC2_HUMAN	40	2631	16792	1.91471	1	0.947112	42.649
GOTERM_BP_ALL	GO:0007416~synapse assembly	3	1.82927	0.0365752	CBLN2_HUMAN, KIRR3_HUMAN, LRP4_HUMAN	40	130	16792	9.68769	1	0.952792	45.858
GOTERM_BP_ALL	GO:0001655~urogenital system development	4	2.43902	0.0378246	LGR4_HUMAN, AMPD2_HUMAN, KIRR3_HUMAN, LRP4_HUMAN	40	320	16792	5.2475	1	0.94941	47.0026
GOTERM_BP_ALL	GO:0044236~multicellular organism metabolic process	3	1.82927	0.0381241	ATS3_HUMAN, COCA1_HUMAN, CO8A2_HUMAN	40	133	16792	9.46917	1	0.942142	47.2736
GOTERM_BP_ALL	GO:0070201~regulation of establishment of protein localization	6	3.65854	0.0399916	ARI2_HUMAN, LRP1_HUMAN, TLR6_HUMAN, SAA1_HUMAN, LGR4_HUMAN, TIF1B_HUMAN	40	820	16792	3.07171	1	0.941729	48.9342
GOTERM_BP_ALL	GO:0072006~nephron development	3	1.82927	0.0407608	LGR4_HUMAN, AMPD2_HUMAN, KIRR3_HUMAN	40	138	16792	9.12609	1	0.936737	49.6038
GOTERM_BP_ALL	GO:0015074~DNA integration	2	1.21951	0.0410108	KRBA2_HUMAN, SCND3_HUMAN	40	18	16792	46.6444	1	0.929453	49.8197
GOTERM_BP_ALL	GO:0003283~atrial septum development	2	1.21951	0.0454651	ANK2_HUMAN, NOTC2_HUMAN	40	20	16792	41.98	1	0.940285	53.5228
GOTERM_BP_ALL	GO:0032501~multicellular organismal process	23	14.0244	0.0470765	SAA1_HUMAN, ANK2_HUMAN, GAPR1_HUMAN, LGR4_HUMAN, TRPM3_HUMAN, AMPD2_HUMAN, COCA1_HUMAN, LOX5_HUMAN, TECTA_HUMAN, TIF1B_HUMAN, CO8A2_HUMAN, ARI2_HUMAN, ATS3_HUMAN, CELR2_HUMAN, LRP1_HUMAN, TLR6_HUMAN, CBLN2_HUMAN, NOG1_HUMAN, IGS10_HUMAN, KIRR3_HUMAN, LRP4_HUMAN, NPT2B_HUMAN, NOTC2_HUMAN	40	7027	16792	1.37404	1	0.939117	54.7981
GOTERM_BP_ALL	GO:0050707~regulation of cytokine secretion	3	1.82927	0.0473605	TLR6_HUMAN, SAA1_HUMAN, LGR4_HUMAN	40	150	16792	8.396	1	0.933027	55.0194
GOTERM_BP_ALL	GO:0001503~ossification	4	2.43902	0.0502844	LGR4_HUMAN, NOG1_HUMAN, IGS10_HUMAN, LRP4_HUMAN	40	359	16792	4.67744	1	0.936972	57.2396
GOTERM_BP_ALL	GO:0002221~pattern recognition receptor signaling pathway	3	1.82927	0.0525502	TLR6_HUMAN, LGR4_HUMAN, TAB3_HUMAN	40	159	16792	7.92075	1	0.938273	58.8888
GOTERM_BP_ALL	GO:0007156~homophilic cell adhesion via plasma membrane adhesion molecules	3	1.82927	0.0525502	CELR2_HUMAN, FAT1_HUMAN, KIRR3_HUMAN	40	159	16792	7.92075	1	0.938273	58.8888
GOTERM_BP_ALL	GO:0050663~cytokine secretion	3	1.82927	0.0561185	TLR6_HUMAN, SAA1_HUMAN, LGR4_HUMAN	40	165	16792	7.63273	1	0.943488	61.3655
GOTERM_BP_ALL	GO:0030154~cell differentiation	14	8.53659	0.0640766	ARI2_HUMAN, CELR2_HUMAN, LRP1_HUMAN, ANK2_HUMAN, GAPR1_HUMAN, LGR4_HUMAN, NOG1_HUMAN, AMPD2_HUMAN, COCA1_HUMAN, IGS10_HUMAN, KIRR3_HUMAN, TIF1B_HUMAN, LRP4_HUMAN, NOTC2_HUMAN	40	3652	16792	1.60931	1	0.958453	66.3933
GOTERM_BP_ALL	GO:0002755~MyD88-dependent toll-like receptor signaling pathway	2	1.21951	0.0739306	TLR6_HUMAN, TAB3_HUMAN	40	33	16792	25.4424	1	0.971742	71.7686
GOTERM_BP_ALL	GO:0003230~cardiac atrium development	2	1.21951	0.0782358	ANK2_HUMAN, NOTC2_HUMAN	40	35	16792	23.9886	1	0.974286	73.8538
GOTERM_BP_ALL	GO:0048468~cell development	9	5.4878	0.0792374	ARI2_HUMAN, CELR2_HUMAN, LRP1_HUMAN, ANK2_HUMAN, GAPR1_HUMAN, AMPD2_HUMAN, KIRR3_HUMAN, TIF1B_HUMAN, LRP4_HUMAN	40	1968	16792	1.91982	1	0.972502	74.3177
GOTERM_BP_ALL	GO:0050701~interleukin-1 secretion	2	1.21951	0.0889138	TLR6_HUMAN, SAA1_HUMAN	40	40	16792	20.99	1	0.98037	78.4185
GOTERM_BP_ALL	GO:0030199~collagen fibril organization	2	1.21951	0.0889138	ATS3_HUMAN, COCA1_HUMAN	40	40	16792	20.99	1	0.98037	78.4185
GOTERM_BP_ALL	GO:0043406~positive regulation of MAP kinase activity	3	1.82927	0.0902431	TLR6_HUMAN, SAA1_HUMAN, TAB3_HUMAN	40	217	16792	5.80369	1	0.979244	78.9312
GOTERM_BP_ALL	GO:0051222~positive regulation of protein transport	4	2.43902	0.0905109	ARI2_HUMAN, LRP1_HUMAN, SAA1_HUMAN, TIF1B_HUMAN	40	460	16792	3.65043	1	0.977084	79.0331
GOTERM_BP_ALL	GO:0016055~Wnt signaling pathway	4	2.43902	0.0941483	CELR2_HUMAN, LRP1_HUMAN, LGR4_HUMAN, LRP4_HUMAN	40	468	16792	3.58803	1	0.978205	80.372
GOTERM_BP_ALL	GO:0198738~cell-cell signaling by wnt	4	2.43902	0.0946073	CELR2_HUMAN, LRP1_HUMAN, LGR4_HUMAN, LRP4_HUMAN	40	469	16792	3.58038	1	0.976288	80.5351
GOTERM_BP_ALL	GO:0048513~animal organ development	12	7.31707	0.095661	ARI2_HUMAN, CELR2_HUMAN, LRP1_HUMAN, ANK2_HUMAN, GAPR1_HUMAN, LGR4_HUMAN, AMPD2_HUMAN, KIRR3_HUMAN, TIF1B_HUMAN, CO8A2_HUMAN, LRP4_HUMAN, NOTC2_HUMAN	40	3129	16792	1.60997	1	0.974928	80.9048
GOTERM_BP_ALL	GO:0051259~protein oligomerization	4	2.43902	0.0964527	TRPM3_HUMAN, C1QL2_HUMAN, TIF1B_HUMAN, LRP4_HUMAN	40	473	16792	3.55011	1	0.973291	81.1782
GOTERM_BP_ALL	GO:0071900~regulation of protein serine/threonine kinase activity	4	2.43902	0.0978466	TLR6_HUMAN, SAA1_HUMAN, NOG1_HUMAN, TAB3_HUMAN	40	476	16792	3.52773	1	0.97229	81.6507
GOTERM_BP_ALL	GO:0098742~cell-cell adhesion via plasma-membrane adhesion molecules	3	1.82927	0.0988236	CELR2_HUMAN, FAT1_HUMAN, KIRR3_HUMAN	40	229	16792	5.49956	1	0.97085	81.9752
Enrichment Analysis in the exclusive Hemocytes transcriptome Venn sector
Category	Term	Count	%	PValue	Genes	List Total	Pop Hits	Pop Total	Fold Enrichment	Bonferroni	Benjamini	FDR
GOTERM_BP_ALL	GO:0007155~cell adhesion	21	8.67769	1.27038e-05	LYAM2_HUMAN, BCAM_HUMAN, NOTC3_HUMAN, EPHB4_HUMAN, PLXB2_HUMAN, CEAM1_HUMAN, PPIP1_HUMAN, PGCA_HUMAN, STAB2_HUMAN, ITA4_HUMAN, FAT4_HUMAN, ARPC2_HUMAN, ELMO2_HUMAN, MFAP4_HUMAN, PCDG8_HUMAN, PRKDC_HUMAN, SPTN2_HUMAN, NDRG1_HUMAN, CADM2_HUMAN, STAB1_HUMAN, SPTN1_HUMAN	71	1699	16792	2.92328	0.0262389	0.0262389	0.0219556
GOTERM_BP_ALL	GO:0022610~biological adhesion	21	8.67769	1.33866e-05	LYAM2_HUMAN, BCAM_HUMAN, NOTC3_HUMAN, EPHB4_HUMAN, PLXB2_HUMAN, CEAM1_HUMAN, PPIP1_HUMAN, PGCA_HUMAN, STAB2_HUMAN, ITA4_HUMAN, FAT4_HUMAN, ARPC2_HUMAN, ELMO2_HUMAN, MFAP4_HUMAN, PCDG8_HUMAN, PRKDC_HUMAN, SPTN2_HUMAN, NDRG1_HUMAN, CADM2_HUMAN, STAB1_HUMAN, SPTN1_HUMAN	71	1705	16792	2.91299	0.0276294	0.0139114	0.0231354
GOTERM_BP_ALL	GO:0016192~vesicle-mediated transport	16	6.61157	0.0010714	LYAM2_HUMAN, EXOC5_HUMAN, CLC4K_HUMAN, ITIH4_HUMAN, LRRK2_HUMAN, CEAM1_HUMAN, PPIP1_HUMAN, STAB2_HUMAN, ITA4_HUMAN, ARPC2_HUMAN, ELMO2_HUMAN, SPTN2_HUMAN, AACT_HUMAN, STAB1_HUMAN, SPTN1_HUMAN, SAM9L_HUMAN	71	1494	16792	2.53287	0.893928	0.52663	1.83578
GOTERM_BP_ALL	GO:0009605~response to external stimulus	19	7.85124	0.0016912	LYAM2_HUMAN, RDH11_HUMAN, CLC4K_HUMAN, LRRK2_HUMAN, TIF1A_HUMAN, PLXB2_HUMAN, CEAM1_HUMAN, TLR1_HUMAN, PLXD1_HUMAN, STAB2_HUMAN, IFI44_HUMAN, ELMO2_HUMAN, DDX58_HUMAN, SPTN2_HUMAN, RENT1_HUMAN, IRG1_HUMAN, PTPRA_HUMAN, STAB1_HUMAN, SPTN1_HUMAN	71	2073	16792	2.1677	0.971064	0.587562	2.88324
GOTERM_BP_ALL	GO:0006897~endocytosis	10	4.13223	0.00170455	LYAM2_HUMAN, ARPC2_HUMAN, ELMO2_HUMAN, CLC4K_HUMAN, LRRK2_HUMAN, CEAM1_HUMAN, STAB1_HUMAN, PPIP1_HUMAN, STAB2_HUMAN, ITA4_HUMAN	71	665	16792	3.5565	0.971863	0.510384	2.90569
GOTERM_BP_ALL	GO:0098742~cell-cell adhesion via plasma-membrane adhesion molecules	6	2.47934	0.00266067	LYAM2_HUMAN, FAT4_HUMAN, PCDG8_HUMAN, PLXB2_HUMAN, CADM2_HUMAN, CEAM1_HUMAN	71	229	16792	6.19669	0.996213	0.605197	4.50053
GOTERM_BP_ALL	GO:0098609~cell-cell adhesion	13	5.3719	0.00292069	LYAM2_HUMAN, NOTC3_HUMAN, PLXB2_HUMAN, CEAM1_HUMAN, ITA4_HUMAN, FAT4_HUMAN, ELMO2_HUMAN, PRKDC_HUMAN, PCDG8_HUMAN, SPTN2_HUMAN, NDRG1_HUMAN, CADM2_HUMAN, SPTN1_HUMAN	71	1164	16792	2.6414	0.997806	0.582956	4.92996
GOTERM_BP_ALL	GO:0007156~homophilic cell adhesion via plasma membrane adhesion molecules	5	2.06612	0.00437053	FAT4_HUMAN, PCDG8_HUMAN, PLXB2_HUMAN, CADM2_HUMAN, CEAM1_HUMAN	71	159	16792	7.43733	0.999896	0.682077	7.29129
GOTERM_BP_ALL	GO:0050896~response to stimulus	47	19.4215	0.00468576	NPFF2_HUMAN, BCAM_HUMAN, RDH11_HUMAN, ITIH4_HUMAN, RN213_HUMAN, EPHB4_HUMAN, PLXB2_HUMAN, CBX5_HUMAN, TLR1_HUMAN, PPIP1_HUMAN, PLXD1_HUMAN, RECQ4_HUMAN, ITA4_HUMAN, ARPC2_HUMAN, GGCT_HUMAN, MLH1_HUMAN, MFAP4_HUMAN, DDX58_HUMAN, PRKDC_HUMAN, SHPRH_HUMAN, AACT_HUMAN, STAB1_HUMAN, LYAM2_HUMAN, CASP7_HUMAN, LX12B_HUMAN, CLC4K_HUMAN, NOTC3_HUMAN, LRRK2_HUMAN, TIF1A_HUMAN, CEAM1_HUMAN, STAB2_HUMAN, IFI…	71	8329	16792	1.33459	0.999946	0.664543	7.79734
GOTERM_BP_ALL	GO:0072359~circulatory system development	11	4.54545	0.00558258	FAT4_HUMAN, CASP7_HUMAN, PRKDC_HUMAN, NOTC3_HUMAN, RN213_HUMAN, EPHB4_HUMAN, CEAM1_HUMAN, STAB1_HUMAN, PLXD1_HUMAN, PGCA_HUMAN, STAB2_HUMAN	71	945	16792	2.75299	0.999992	0.690163	9.22282
GOTERM_BP_ALL	GO:0072358~cardiovascular system development	11	4.54545	0.00558258	FAT4_HUMAN, CASP7_HUMAN, PRKDC_HUMAN, NOTC3_HUMAN, RN213_HUMAN, EPHB4_HUMAN, CEAM1_HUMAN, STAB1_HUMAN, PLXD1_HUMAN, PGCA_HUMAN, STAB2_HUMAN	71	945	16792	2.75299	0.999992	0.690163	9.22282
GOTERM_BP_ALL	GO:0001525~angiogenesis	7	2.89256	0.00743964	NOTC3_HUMAN, RN213_HUMAN, EPHB4_HUMAN, CEAM1_HUMAN, STAB1_HUMAN, PLXD1_HUMAN, STAB2_HUMAN	71	413	16792	4.00859	1	0.758492	12.1088
GOTERM_BP_ALL	GO:0009653~anatomical structure morphogenesis	20	8.26446	0.00972568	EXOC5_HUMAN, NOTC3_HUMAN, LRRK2_HUMAN, RN213_HUMAN, EPHB4_HUMAN, PLXB2_HUMAN, CEAM1_HUMAN, PLXD1_HUMAN, ATS16_HUMAN, PGCA_HUMAN, STAB2_HUMAN, ITA4_HUMAN, FAT4_HUMAN, ARPC2_HUMAN, PRKDC_HUMAN, LRIG1_HUMAN, SPTN2_HUMAN, PTPRA_HUMAN, STAB1_HUMAN, SPTN1_HUMAN	71	2631	16792	1.79785	1	0.818159	15.5428
GOTERM_BP_ALL	GO:0040011~locomotion	14	5.78512	0.00985485	LYAM2_HUMAN, LRRK2_HUMAN, EPHB4_HUMAN, PLXB2_HUMAN, CEAM1_HUMAN, PPIP1_HUMAN, PLXD1_HUMAN, ITA4_HUMAN, ELMO2_HUMAN, DDX58_HUMAN, SPTN2_HUMAN, PTPRA_HUMAN, ACE_HUMAN, SPTN1_HUMAN	71	1530	16792	2.16412	1	0.79699	15.733
GOTERM_BP_ALL	GO:0009607~response to biotic stimulus	10	4.13223	0.0100583	IFI44_HUMAN, LYAM2_HUMAN, DDX58_HUMAN, CLC4K_HUMAN, RENT1_HUMAN, IRG1_HUMAN, CEAM1_HUMAN, STAB1_HUMAN, TLR1_HUMAN, STAB2_HUMAN	71	873	16792	2.70913	1	0.779382	16.0318
GOTERM_BP_ALL	GO:0006898~receptor-mediated endocytosis	6	2.47934	0.0128981	LYAM2_HUMAN, CLC4K_HUMAN, CEAM1_HUMAN, STAB1_HUMAN, STAB2_HUMAN, ITA4_HUMAN	71	335	16792	4.23595	1	0.836577	20.0993
GOTERM_BP_ALL	GO:0016043~cellular component organization	36	14.876	0.0133471	SYFA_HUMAN, SACS_HUMAN, EXOC5_HUMAN, RN213_HUMAN, PLXB2_HUMAN, PLXD1_HUMAN, PGCA_HUMAN, RECQ4_HUMAN, ITA4_HUMAN, ARPC2_HUMAN, GGCT_HUMAN, MLH1_HUMAN, MFAP4_HUMAN, PRKDC_HUMAN, SHPRH_HUMAN, GRHPR_HUMAN, ACE_HUMAN, LYAM2_HUMAN, CASP7_HUMAN, LRRK2_HUMAN, CEAM1_HUMAN, ATS16_HUMAN, UHRF1_HUMAN, FAT4_HUMAN, HEBP2_HUMAN, ELMO2_HUMAN, SPTN2_HUMAN, SOCS2_HUMAN, DTX3L_HUMAN, RENT1_HUMAN, NDRG1_HUMAN, PTPRA…	71	6109	16792	1.39372	1	0.827562	20.7252
GOTERM_BP_ALL	GO:0007411~axon guidance	5	2.06612	0.0140249	SPTN2_HUMAN, PTPRA_HUMAN, PLXB2_HUMAN, PLXD1_HUMAN, SPTN1_HUMAN	71	223	16792	5.30285	1	0.824292	21.6613
GOTERM_BP_ALL	GO:0097485~neuron projection guidance	5	2.06612	0.0142359	SPTN2_HUMAN, PTPRA_HUMAN, PLXB2_HUMAN, PLXD1_HUMAN, SPTN1_HUMAN	71	224	16792	5.27918	1	0.811228	21.9506
GOTERM_BP_ALL	GO:0006928~movement of cell or subcellular component	15	6.19835	0.0150079	LYAM2_HUMAN, LRRK2_HUMAN, EPHB4_HUMAN, PLXB2_HUMAN, CEAM1_HUMAN, PPIP1_HUMAN, PLXD1_HUMAN, ITA4_HUMAN, ARPC2_HUMAN, ELMO2_HUMAN, DDX58_HUMAN, SPTN2_HUMAN, PTPRA_HUMAN, ACE_HUMAN, SPTN1_HUMAN	71	1795	16792	1.97638	1	0.810956	23.0004
GOTERM_BP_ALL	GO:0048514~blood vessel morphogenesis	7	2.89256	0.0164239	NOTC3_HUMAN, RN213_HUMAN, EPHB4_HUMAN, CEAM1_HUMAN, STAB1_HUMAN, PLXD1_HUMAN, STAB2_HUMAN	71	491	16792	3.37179	1	0.823252	24.8914
GOTERM_BP_ALL	GO:0007157~heterophilic cell-cell adhesion via plasma membrane cell adhesion molecules	3	1.23967	0.0184475	LYAM2_HUMAN, FAT4_HUMAN, CADM2_HUMAN	71	50	16792	14.1904	1	0.843668	27.5181
GOTERM_BP_ALL	GO:0051865~protein autoubiquitination	3	1.23967	0.0198624	UHRF1_HUMAN, LRRK2_HUMAN, RN213_HUMAN	71	52	16792	13.6446	1	0.85172	29.3029
GOTERM_BP_ALL	GO:0071840~cellular component organization or biogenesis	36	14.876	0.0201321	SYFA_HUMAN, SACS_HUMAN, EXOC5_HUMAN, RN213_HUMAN, PLXB2_HUMAN, PLXD1_HUMAN, PGCA_HUMAN, RECQ4_HUMAN, ITA4_HUMAN, ARPC2_HUMAN, GGCT_HUMAN, MLH1_HUMAN, MFAP4_HUMAN, PRKDC_HUMAN, SHPRH_HUMAN, GRHPR_HUMAN, ACE_HUMAN, LYAM2_HUMAN, CASP7_HUMAN, LRRK2_HUMAN, CEAM1_HUMAN, ATS16_HUMAN, UHRF1_HUMAN, FAT4_HUMAN, HEBP2_HUMAN, ELMO2_HUMAN, SPTN2_HUMAN, SOCS2_HUMAN, DTX3L_HUMAN, RENT1_HUMAN, NDRG1_HUMAN, PTPRA…	71	6265	16792	1.35902	1	0.842876	29.6385
GOTERM_BP_ALL	GO:0048646~anatomical structure formation involved in morphogenesis	11	4.54545	0.0204528	EXOC5_HUMAN, PRKDC_HUMAN, NOTC3_HUMAN, RN213_HUMAN, EPHB4_HUMAN, PLXB2_HUMAN, CEAM1_HUMAN, STAB1_HUMAN, PLXD1_HUMAN, STAB2_HUMAN, ITA4_HUMAN	71	1151	16792	2.26028	1	0.835056	30.0354
GOTERM_BP_ALL	GO:0043207~response to external biotic stimulus	9	3.71901	0.0215982	IFI44_HUMAN, LYAM2_HUMAN, DDX58_HUMAN, CLC4K_HUMAN, RENT1_HUMAN, IRG1_HUMAN, STAB1_HUMAN, TLR1_HUMAN, STAB2_HUMAN	71	829	16792	2.56763	1	0.839268	31.4361
GOTERM_BP_ALL	GO:0051707~response to other organism	9	3.71901	0.0215982	IFI44_HUMAN, LYAM2_HUMAN, DDX58_HUMAN, CLC4K_HUMAN, RENT1_HUMAN, IRG1_HUMAN, STAB1_HUMAN, TLR1_HUMAN, STAB2_HUMAN	71	829	16792	2.56763	1	0.839268	31.4361
GOTERM_BP_ALL	GO:0006281~DNA repair	7	2.89256	0.022966	UHRF1_HUMAN, MLH1_HUMAN, PRKDC_HUMAN, SHPRH_HUMAN, DTX3L_HUMAN, RENT1_HUMAN, RECQ4_HUMAN	71	530	16792	3.12368	1	0.845926	33.0741
GOTERM_BP_ALL	GO:0001822~kidney development	5	2.06612	0.0252858	FAT4_HUMAN, NOTC3_HUMAN, LRRK2_HUMAN, ACE_HUMAN, ATS16_HUMAN	71	267	16792	4.42897	1	0.862664	35.7682
GOTERM_BP_ALL	GO:0009057~macromolecule catabolic process	11	4.54545	0.0265609	UHRF1_HUMAN, MLH1_HUMAN, LRRK2_HUMAN, RENT1_HUMAN, RN213_HUMAN, ACE_HUMAN, TIF1A_HUMAN, CEAM1_HUMAN, BTBD6_HUMAN, PGCA_HUMAN, STAB2_HUMAN	71	1201	16792	2.16618	1	0.866315	37.2052
GOTERM_BP_ALL	GO:0072001~renal system development	5	2.06612	0.030425	FAT4_HUMAN, NOTC3_HUMAN, LRRK2_HUMAN, ACE_HUMAN, ATS16_HUMAN	71	283	16792	4.17857	1	0.892465	41.3771
GOTERM_BP_ALL	GO:0032446~protein modification by small protein conjugation	9	3.71901	0.0307407	UHRF1_HUMAN, SOCS2_HUMAN, SHPRH_HUMAN, DTX3L_HUMAN, LRRK2_HUMAN, RN213_HUMAN, TIF1A_HUMAN, BTBD6_HUMAN, NU205_HUMAN	71	887	16792	2.39973	1	0.88677	41.7062
GOTERM_BP_ALL	GO:0001568~blood vessel development	7	2.89256	0.0327167	NOTC3_HUMAN, RN213_HUMAN, EPHB4_HUMAN, CEAM1_HUMAN, STAB1_HUMAN, PLXD1_HUMAN, STAB2_HUMAN	71	576	16792	2.87422	1	0.894162	43.7266
GOTERM_BP_ALL	GO:0002252~immune effector process	8	3.30579	0.0345238	ARPC2_HUMAN, MLH1_HUMAN, ELMO2_HUMAN, DDX58_HUMAN, CLC4K_HUMAN, PRKDC_HUMAN, ACE_HUMAN, CEAM1_HUMAN	71	742	16792	2.54994	1	0.899538	45.5163
GOTERM_BP_ALL	GO:0000904~cell morphogenesis involved in differentiation	8	3.30579	0.0369424	ARPC2_HUMAN, SPTN2_HUMAN, LRRK2_HUMAN, PTPRA_HUMAN, PLXB2_HUMAN, PLXD1_HUMAN, SPTN1_HUMAN, ITA4_HUMAN	71	753	16792	2.51269	1	0.908134	47.8279
GOTERM_BP_ALL	GO:1901652~response to peptide	6	2.47934	0.037659	NPFF2_HUMAN, PRKDC_HUMAN, SOCS2_HUMAN, PTPRA_HUMAN, TIF1A_HUMAN, CEAM1_HUMAN	71	444	16792	3.19604	1	0.905865	48.4949
GOTERM_BP_ALL	GO:0048731~system development	26	10.7438	0.037998	CASP7_HUMAN, LX12B_HUMAN, NOTC3_HUMAN, LRRK2_HUMAN, RN213_HUMAN, EPHB4_HUMAN, PLXB2_HUMAN, CEAM1_HUMAN, ATS16_HUMAN, PLXD1_HUMAN, PGCA_HUMAN, STAB2_HUMAN, ITA4_HUMAN, FAT4_HUMAN, MLH1_HUMAN, USH2A_HUMAN, LRIG1_HUMAN, PRKDC_HUMAN, SPTN2_HUMAN, IRG1_HUMAN, NDRG1_HUMAN, ACE_HUMAN, PTPRA_HUMAN, STAB1_HUMAN, BTBD6_HUMAN, SPTN1_HUMAN	71	4291	16792	1.43304	1	0.90139	48.8076
GOTERM_BP_ALL	GO:0043393~regulation of protein binding	4	1.65289	0.0382294	LRRK2_HUMAN, ACE_HUMAN, PLXD1_HUMAN, ITA4_HUMAN	71	178	16792	5.31476	1	0.896296	49.02
GOTERM_BP_ALL	GO:0016567~protein ubiquitination	8	3.30579	0.0408983	UHRF1_HUMAN, SOCS2_HUMAN, SHPRH_HUMAN, DTX3L_HUMAN, LRRK2_HUMAN, RN213_HUMAN, TIF1A_HUMAN, BTBD6_HUMAN	71	770	16792	2.45722	1	0.905783	51.4107
GOTERM_BP_ALL	GO:0006950~response to stress	23	9.50413	0.0409506	LYAM2_HUMAN, CLC4K_HUMAN, LRRK2_HUMAN, ITIH4_HUMAN, CEAM1_HUMAN, CBX5_HUMAN, TLR1_HUMAN, PPIP1_HUMAN, RECQ4_HUMAN, STAB2_HUMAN, UHRF1_HUMAN, HEBP2_HUMAN, MLH1_HUMAN, DDX58_HUMAN, PRKDC_HUMAN, SHPRH_HUMAN, DTX3L_HUMAN, RENT1_HUMAN, IRG1_HUMAN, NDRG1_HUMAN, AACT_HUMAN, STAB1_HUMAN, NU205_HUMAN	71	3677	16792	1.47938	1	0.900041	51.4565
GOTERM_BP_ALL	GO:0001944~vasculature development	7	2.89256	0.0414493	NOTC3_HUMAN, RN213_HUMAN, EPHB4_HUMAN, CEAM1_HUMAN, STAB1_HUMAN, PLXD1_HUMAN, STAB2_HUMAN	71	610	16792	2.71402	1	0.89688	51.8909
GOTERM_BP_ALL	GO:0065009~regulation of molecular function	19	7.85124	0.0433101	LYAM2_HUMAN, NPFF2_HUMAN, CASP7_HUMAN, LRRK2_HUMAN, ITIH4_HUMAN, PLXB2_HUMAN, CEAM1_HUMAN, PLXD1_HUMAN, ITA4_HUMAN, UHRF1_HUMAN, DDX58_HUMAN, SOCS2_HUMAN, SPTN2_HUMAN, IRG1_HUMAN, PTPRA_HUMAN, PZP_HUMAN, AACT_HUMAN, ACE_HUMAN, SPTN1_HUMAN	71	2863	16792	1.56955	1	0.901406	53.4799
GOTERM_BP_ALL	GO:0032869~cellular response to insulin stimulus	4	1.65289	0.0437905	PRKDC_HUMAN, SOCS2_HUMAN, PTPRA_HUMAN, CEAM1_HUMAN	71	188	16792	5.03206	1	0.898315	53.8821
GOTERM_BP_ALL	GO:0032092~positive regulation of protein binding	3	1.23967	0.0439469	LRRK2_HUMAN, ACE_HUMAN, PLXD1_HUMAN	71	80	16792	8.86901	1	0.893499	54.0122
GOTERM_BP_ALL	GO:0019538~protein metabolic process	31	12.8099	0.0442876	SYFA_HUMAN, NPFF2_HUMAN, ITIH4_HUMAN, RN213_HUMAN, EPHB4_HUMAN, PLXB2_HUMAN, TLR1_HUMAN, PGCA_HUMAN, PRKDC_HUMAN, SHPRH_HUMAN, ACE_HUMAN, AACT_HUMAN, PZP_HUMAN, SYIC_HUMAN, CASP7_HUMAN, LX12B_HUMAN, NOTC3_HUMAN, LRRK2_HUMAN, TIF1A_HUMAN, CEAM1_HUMAN, ATS16_HUMAN, UHRF1_HUMAN, PRSS8_HUMAN, SOCS2_HUMAN, SPTN2_HUMAN, DTX3L_HUMAN, RENT1_HUMAN, PTPRA_HUMAN, BTBD6_HUMAN, SPTN1_HUMAN, NU205_HUMAN	71	5457	16792	1.34354	1	0.889735	54.2947
GOTERM_BP_ALL	GO:0051234~establishment of localization	28	11.5702	0.0443806	EXOC5_HUMAN, ITIH4_HUMAN, TLR1_HUMAN, PPIP1_HUMAN, ITA4_HUMAN, ARPC2_HUMAN, MLH1_HUMAN, DDX58_HUMAN, ACE_HUMAN, AACT_HUMAN, STAB1_HUMAN, LYAM2_HUMAN, LX12B_HUMAN, CLC4K_HUMAN, LRRK2_HUMAN, OSBP1_HUMAN, CEAM1_HUMAN, S15A4_HUMAN, STAB2_HUMAN, HEBP2_HUMAN, PRSS8_HUMAN, USH2A_HUMAN, ELMO2_HUMAN, SPTN2_HUMAN, RENT1_HUMAN, SPTN1_HUMAN, NU205_HUMAN, SAM9L_HUMAN	71	4790	16792	1.3825	1	0.884604	54.3715
GOTERM_BP_ALL	GO:0001655~urogenital system development	5	2.06612	0.0445299	FAT4_HUMAN, NOTC3_HUMAN, LRRK2_HUMAN, ACE_HUMAN, ATS16_HUMAN	71	320	16792	3.69542	1	0.879808	54.4945
GOTERM_BP_ALL	GO:0032091~negative regulation of protein binding	3	1.23967	0.0469532	LRRK2_HUMAN, ACE_HUMAN, ITA4_HUMAN	71	83	16792	8.54845	1	0.887876	56.4487
GOTERM_BP_ALL	GO:0044707~single-multicellular organism process	33	13.6364	0.0477559	RN213_HUMAN, EPHB4_HUMAN, PLXB2_HUMAN, CBX5_HUMAN, TLR1_HUMAN, PLXD1_HUMAN, PGCA_HUMAN, RECQ4_HUMAN, ITA4_HUMAN, MLH1_HUMAN, MFAP4_HUMAN, LRIG1_HUMAN, DDX58_HUMAN, PRKDC_HUMAN, ACE_HUMAN, AACT_HUMAN, STAB1_HUMAN, SYIC_HUMAN, CASP7_HUMAN, LX12B_HUMAN, NOTC3_HUMAN, LRRK2_HUMAN, CEAM1_HUMAN, ATS16_HUMAN, STAB2_HUMAN, FAT4_HUMAN, USH2A_HUMAN, SPTN2_HUMAN, IRG1_HUMAN, NDRG1_HUMAN, PTPRA_HUMAN, BTBD6_H…	71	5943	16792	1.31326	1	0.886859	57.0784
GOTERM_BP_ALL	GO:0001763~morphogenesis of a branching structure	4	1.65289	0.0479115	FAT4_HUMAN, LRRK2_HUMAN, PLXD1_HUMAN, ATS16_HUMAN	71	195	16792	4.85143	1	0.882445	57.1994
GOTERM_BP_ALL	GO:0051674~localization of cell	11	4.54545	0.0482522	LYAM2_HUMAN, ELMO2_HUMAN, DDX58_HUMAN, LRRK2_HUMAN, ACE_HUMAN, EPHB4_HUMAN, PLXB2_HUMAN, CEAM1_HUMAN, PLXD1_HUMAN, PPIP1_HUMAN, ITA4_HUMAN	71	1330	16792	1.95607	1	0.879058	57.4635
GOTERM_BP_ALL	GO:0048870~cell motility	11	4.54545	0.0482522	LYAM2_HUMAN, ELMO2_HUMAN, DDX58_HUMAN, LRRK2_HUMAN, ACE_HUMAN, EPHB4_HUMAN, PLXB2_HUMAN, CEAM1_HUMAN, PLXD1_HUMAN, PPIP1_HUMAN, ITA4_HUMAN	71	1330	16792	1.95607	1	0.879058	57.4635
GOTERM_BP_ALL	GO:1902287~semaphorin-plexin signaling pathway involved in axon guidance	2	0.826446	0.0489083	PLXB2_HUMAN, PLXD1_HUMAN	71	12	16792	39.4178	1	0.877429	57.9675
GOTERM_BP_ALL	GO:0043244~regulation of protein complex disassembly	3	1.23967	0.0489983	SPTN2_HUMAN, RENT1_HUMAN, SPTN1_HUMAN	71	85	16792	8.34731	1	0.872774	58.0361
GOTERM_BP_ALL	GO:0006954~inflammatory response	7	2.89256	0.0493529	LYAM2_HUMAN, ITIH4_HUMAN, IRG1_HUMAN, AACT_HUMAN, STAB1_HUMAN, PPIP1_HUMAN, TLR1_HUMAN	71	637	16792	2.59898	1	0.8696	58.3057
GOTERM_BP_ALL	GO:0051336~regulation of hydrolase activity	11	4.54545	0.0496979	LYAM2_HUMAN, UHRF1_HUMAN, CASP7_HUMAN, SPTN2_HUMAN, ITIH4_HUMAN, LRRK2_HUMAN, PTPRA_HUMAN, AACT_HUMAN, PZP_HUMAN, PLXB2_HUMAN, SPTN1_HUMAN	71	1337	16792	1.94583	1	0.866419	58.5665
GOTERM_BP_ALL	GO:0006974~cellular response to DNA damage stimulus	8	3.30579	0.0504481	UHRF1_HUMAN, MLH1_HUMAN, PRKDC_HUMAN, SHPRH_HUMAN, DTX3L_HUMAN, RENT1_HUMAN, NDRG1_HUMAN, RECQ4_HUMAN	71	807	16792	2.34456	1	0.865525	59.1282
GOTERM_BP_ALL	GO:0090066~regulation of anatomical structure size	6	2.47934	0.0512211	ARPC2_HUMAN, SPTN2_HUMAN, LRRK2_HUMAN, ACE_HUMAN, PLXD1_HUMAN, SPTN1_HUMAN	71	484	16792	2.93191	1	0.864785	59.6995
GOTERM_BP_ALL	GO:0051246~regulation of protein metabolic process	17	7.02479	0.0513355	SYIC_HUMAN, NPFF2_HUMAN, CASP7_HUMAN, LX12B_HUMAN, ITIH4_HUMAN, LRRK2_HUMAN, PLXB2_HUMAN, CEAM1_HUMAN, TLR1_HUMAN, UHRF1_HUMAN, PRKDC_HUMAN, SOCS2_HUMAN, RENT1_HUMAN, PZP_HUMAN, AACT_HUMAN, ACE_HUMAN, BTBD6_HUMAN	71	2512	16792	1.60057	1	0.860497	59.7835
GOTERM_BP_ALL	GO:0007169~transmembrane receptor protein tyrosine kinase signaling pathway	7	2.89256	0.0528243	FAT4_HUMAN, ARPC2_HUMAN, ELMO2_HUMAN, SOCS2_HUMAN, PTPRA_HUMAN, EPHB4_HUMAN, CEAM1_HUMAN	71	648	16792	2.55486	1	0.863684	60.8605
GOTERM_BP_ALL	GO:1902285~semaphorin-plexin signaling pathway involved in neuron projection guidance	2	0.826446	0.0528759	PLXB2_HUMAN, PLXD1_HUMAN	71	13	16792	36.3857	1	0.859197	60.8974
GOTERM_BP_ALL	GO:0051716~cellular response to stimulus	37	15.2893	0.0544054	NPFF2_HUMAN, BCAM_HUMAN, RDH11_HUMAN, RN213_HUMAN, EPHB4_HUMAN, PLXB2_HUMAN, TLR1_HUMAN, PPIP1_HUMAN, PLXD1_HUMAN, RECQ4_HUMAN, ITA4_HUMAN, GGCT_HUMAN, ARPC2_HUMAN, MLH1_HUMAN, MFAP4_HUMAN, DDX58_HUMAN, PRKDC_HUMAN, SHPRH_HUMAN, LYAM2_HUMAN, LX12B_HUMAN, NOTC3_HUMAN, LRRK2_HUMAN, TIF1A_HUMAN, CEAM1_HUMAN, UHRF1_HUMAN, FAT4_HUMAN, ELMO2_HUMAN, SPTN2_HUMAN, SOCS2_HUMAN, TTI1_HUMAN, DTX3L_HUMAN, REN…	71	6927	16792	1.26328	1	0.86255	61.9746
GOTERM_BP_ALL	GO:0006302~double-strand break repair	4	1.65289	0.0547593	MLH1_HUMAN, PRKDC_HUMAN, DTX3L_HUMAN, RECQ4_HUMAN	71	206	16792	4.59237	1	0.859771	62.2198
GOTERM_BP_ALL	GO:0048667~cell morphogenesis involved in neuron differentiation	6	2.47934	0.0557857	SPTN2_HUMAN, LRRK2_HUMAN, PTPRA_HUMAN, PLXB2_HUMAN, PLXD1_HUMAN, SPTN1_HUMAN	71	496	16792	2.86097	1	0.86048	62.9226
GOTERM_BP_ALL	GO:0051704~multi-organism process	16	6.61157	0.0564544	LYAM2_HUMAN, CLC4K_HUMAN, OSBP1_HUMAN, CBX5_HUMAN, TLR1_HUMAN, STAB2_HUMAN, IFI44_HUMAN, MLH1_HUMAN, DDX58_HUMAN, RENT1_HUMAN, IRG1_HUMAN, PZP_HUMAN, ACE_HUMAN, STAB1_HUMAN, PSG5_HUMAN, NU205_HUMAN	71	2341	16792	1.61645	1	0.859381	63.3739
GOTERM_BP_ALL	GO:0002757~immune response-activating signal transduction	6	2.47934	0.0565688	ARPC2_HUMAN, ELMO2_HUMAN, DDX58_HUMAN, IRG1_HUMAN, CEAM1_HUMAN, TLR1_HUMAN	71	498	16792	2.84948	1	0.855517	63.4506
GOTERM_BP_ALL	GO:0016477~cell migration	10	4.13223	0.0566103	LYAM2_HUMAN, ELMO2_HUMAN, LRRK2_HUMAN, ACE_HUMAN, EPHB4_HUMAN, PLXB2_HUMAN, CEAM1_HUMAN, PLXD1_HUMAN, PPIP1_HUMAN, ITA4_HUMAN	71	1184	16792	1.99753	1	0.851297	63.4784
GOTERM_BP_ALL	GO:0022411~cellular component disassembly	6	2.47934	0.0581543	CASP7_HUMAN, SPTN2_HUMAN, RENT1_HUMAN, NU205_HUMAN, SPTN1_HUMAN, PGCA_HUMAN	71	502	16792	2.82678	1	0.854739	64.4979
GOTERM_BP_ALL	GO:0060993~kidney morphogenesis	3	1.23967	0.0585877	FAT4_HUMAN, LRRK2_HUMAN, ATS16_HUMAN	71	94	16792	7.5481	1	0.852598	64.7792
GOTERM_BP_ALL	GO:0048468~cell development	14	5.78512	0.0613292	NOTC3_HUMAN, LRRK2_HUMAN, PLXB2_HUMAN, PLXD1_HUMAN, ITA4_HUMAN, PGCA_HUMAN, ARPC2_HUMAN, FAT4_HUMAN, MLH1_HUMAN, PRKDC_HUMAN, SPTN2_HUMAN, PTPRA_HUMAN, NDRG1_HUMAN, SPTN1_HUMAN	71	1968	16792	1.68247	1	0.861532	66.5106
GOTERM_BP_ALL	GO:0007507~heart development	6	2.47934	0.0618151	FAT4_HUMAN, CASP7_HUMAN, PRKDC_HUMAN, EPHB4_HUMAN, PLXD1_HUMAN, PGCA_HUMAN	71	511	16792	2.77699	1	0.859701	66.809
GOTERM_BP_ALL	GO:0070647~protein modification by small protein conjugation or removal	9	3.71901	0.0645221	UHRF1_HUMAN, SOCS2_HUMAN, SHPRH_HUMAN, DTX3L_HUMAN, LRRK2_HUMAN, RN213_HUMAN, TIF1A_HUMAN, BTBD6_HUMAN, NU205_HUMAN	71	1032	16792	2.06256	1	0.867764	68.4259
GOTERM_BP_ALL	GO:0072089~stem cell proliferation	3	1.23967	0.0664563	LRRK2_HUMAN, ACE_HUMAN, PLXB2_HUMAN	71	101	16792	7.02496	1	0.872054	69.5355
GOTERM_BP_ALL	GO:0046777~protein autophosphorylation	4	1.65289	0.069773	LRRK2_HUMAN, ACE_HUMAN, TIF1A_HUMAN, EPHB4_HUMAN	71	228	16792	4.14925	1	0.881413	71.3531
GOTERM_BP_ALL	GO:0002764~immune response-regulating signaling pathway	6	2.47934	0.070413	ARPC2_HUMAN, ELMO2_HUMAN, DDX58_HUMAN, IRG1_HUMAN, CEAM1_HUMAN, TLR1_HUMAN	71	531	16792	2.6724	1	0.880268	71.6919
GOTERM_BP_ALL	GO:0000902~cell morphogenesis	10	4.13223	0.0714781	EXOC5_HUMAN, ARPC2_HUMAN, SPTN2_HUMAN, LRRK2_HUMAN, PTPRA_HUMAN, PLXB2_HUMAN, PLXD1_HUMAN, SPTN1_HUMAN, ATS16_HUMAN, ITA4_HUMAN	71	1240	16792	1.90731	1	0.880722	72.2473
GOTERM_BP_ALL	GO:0032606~type I interferon production	3	1.23967	0.0746552	DDX58_HUMAN, PRKDC_HUMAN, IRG1_HUMAN	71	108	16792	6.56964	1	0.888586	73.8437
GOTERM_BP_ALL	GO:0048812~neuron projection morphogenesis	6	2.47934	0.0758764	SPTN2_HUMAN, LRRK2_HUMAN, PTPRA_HUMAN, PLXB2_HUMAN, PLXD1_HUMAN, SPTN1_HUMAN	71	543	16792	2.61334	1	0.889429	74.434
GOTERM_BP_ALL	GO:0050901~leukocyte tethering or rolling	2	0.826446	0.0763412	LYAM2_HUMAN, ITA4_HUMAN	71	19	16792	24.8955	1	0.887745	74.6554
GOTERM_BP_ALL	GO:0009617~response to bacterium	6	2.47934	0.0763419	LYAM2_HUMAN, RENT1_HUMAN, IRG1_HUMAN, STAB1_HUMAN, TLR1_HUMAN, STAB2_HUMAN	71	544	16792	2.60853	1	0.884513	74.6557
GOTERM_BP_ALL	GO:0022008~neurogenesis	11	4.54545	0.076374	FAT4_HUMAN, USH2A_HUMAN, SPTN2_HUMAN, NOTC3_HUMAN, LRRK2_HUMAN, PTPRA_HUMAN, NDRG1_HUMAN, PLXB2_HUMAN, BTBD6_HUMAN, PLXD1_HUMAN, SPTN1_HUMAN	71	1447	16792	1.79791	1	0.881383	74.6709
GOTERM_BP_ALL	GO:1901698~response to nitrogen compound	8	3.30579	0.0785389	NPFF2_HUMAN, DDX58_HUMAN, PRKDC_HUMAN, SOCS2_HUMAN, LRRK2_HUMAN, PTPRA_HUMAN, TIF1A_HUMAN, CEAM1_HUMAN	71	895	16792	2.11403	1	0.885484	75.6777
GOTERM_BP_ALL	GO:0002253~activation of immune response	6	2.47934	0.0791681	ARPC2_HUMAN, ELMO2_HUMAN, DDX58_HUMAN, IRG1_HUMAN, CEAM1_HUMAN, TLR1_HUMAN	71	550	16792	2.58008	1	0.884424	75.9632
GOTERM_BP_ALL	GO:0032479~regulation of type I interferon production	3	1.23967	0.0794789	DDX58_HUMAN, PRKDC_HUMAN, IRG1_HUMAN	71	112	16792	6.33501	1	0.882334	76.103
GOTERM_BP_ALL	GO:0032101~regulation of response to external stimulus	7	2.89256	0.0796132	LYAM2_HUMAN, DDX58_HUMAN, IRG1_HUMAN, TIF1A_HUMAN, CEAM1_HUMAN, PLXD1_HUMAN, STAB2_HUMAN	71	721	16792	2.29618	1	0.879672	76.1632
GOTERM_BP_ALL	GO:0006935~chemotaxis	6	2.47934	0.0801227	ELMO2_HUMAN, SPTN2_HUMAN, PTPRA_HUMAN, PLXB2_HUMAN, PLXD1_HUMAN, SPTN1_HUMAN	71	552	16792	2.57073	1	0.878275	76.3903
GOTERM_BP_ALL	GO:0042330~taxis	6	2.47934	0.0806024	ELMO2_HUMAN, SPTN2_HUMAN, PTPRA_HUMAN, PLXB2_HUMAN, PLXD1_HUMAN, SPTN1_HUMAN	71	553	16792	2.56608	1	0.876796	76.6021
GOTERM_BP_ALL	GO:0032868~response to insulin	4	1.65289	0.0817414	PRKDC_HUMAN, SOCS2_HUMAN, PTPRA_HUMAN, CEAM1_HUMAN	71	244	16792	3.87716	1	0.877519	77.0982
GOTERM_BP_ALL	GO:0070555~response to interleukin-1	3	1.23967	0.0819267	LYAM2_HUMAN, RENT1_HUMAN, IRG1_HUMAN	71	114	16792	6.22387	1	0.875107	77.1779
GOTERM_BP_ALL	GO:1903510~mucopolysaccharide metabolic process	3	1.23967	0.0819267	ITIH4_HUMAN, PGCA_HUMAN, STAB2_HUMAN	71	114	16792	6.22387	1	0.875107	77.1779
GOTERM_BP_ALL	GO:0061756~leukocyte adhesion to vascular endothelial cell	2	0.826446	0.0840349	LYAM2_HUMAN, ITA4_HUMAN	71	21	16792	22.5245	1	0.878967	78.067
GOTERM_BP_ALL	GO:0080134~regulation of response to stress	10	4.13223	0.0850711	LYAM2_HUMAN, HEBP2_HUMAN, DDX58_HUMAN, PRKDC_HUMAN, LRRK2_HUMAN, IRG1_HUMAN, CEAM1_HUMAN, NU205_HUMAN, TLR1_HUMAN, STAB2_HUMAN	71	1285	16792	1.84052	1	0.879321	78.4919
GOTERM_BP_ALL	GO:0044092~negative regulation of molecular function	9	3.71901	0.0862734	SOCS2_HUMAN, ITIH4_HUMAN, LRRK2_HUMAN, IRG1_HUMAN, ACE_HUMAN, AACT_HUMAN, PZP_HUMAN, CEAM1_HUMAN, ITA4_HUMAN	71	1100	16792	1.93506	1	0.880182	78.9753
GOTERM_BP_ALL	GO:0006887~exocytosis	5	2.06612	0.0880372	EXOC5_HUMAN, ITIH4_HUMAN, LRRK2_HUMAN, AACT_HUMAN, CEAM1_HUMAN	71	404	16792	2.92707	1	0.882714	79.6658
GOTERM_BP_ALL	GO:0007275~multicellular organism development	27	11.157	0.0883616	CASP7_HUMAN, LX12B_HUMAN, NOTC3_HUMAN, LRRK2_HUMAN, RN213_HUMAN, EPHB4_HUMAN, PLXB2_HUMAN, CEAM1_HUMAN, ATS16_HUMAN, PLXD1_HUMAN, PGCA_HUMAN, RECQ4_HUMAN, STAB2_HUMAN, ITA4_HUMAN, FAT4_HUMAN, MLH1_HUMAN, USH2A_HUMAN, LRIG1_HUMAN, PRKDC_HUMAN, SPTN2_HUMAN, IRG1_HUMAN, NDRG1_HUMAN, ACE_HUMAN, PTPRA_HUMAN, STAB1_HUMAN, BTBD6_HUMAN, SPTN1_HUMAN	71	4877	16792	1.30935	1	0.880898	79.7905
GOTERM_BP_ALL	GO:0043434~response to peptide hormone	5	2.06612	0.0886477	PRKDC_HUMAN, SOCS2_HUMAN, PTPRA_HUMAN, TIF1A_HUMAN, CEAM1_HUMAN	71	405	16792	2.91984	1	0.878978	79.8998
GOTERM_BP_ALL	GO:0006810~transport	26	10.7438	0.0901005	EXOC5_HUMAN, ITIH4_HUMAN, PPIP1_HUMAN, TLR1_HUMAN, ITA4_HUMAN, ARPC2_HUMAN, DDX58_HUMAN, ACE_HUMAN, AACT_HUMAN, STAB1_HUMAN, LYAM2_HUMAN, LX12B_HUMAN, CLC4K_HUMAN, LRRK2_HUMAN, OSBP1_HUMAN, CEAM1_HUMAN, S15A4_HUMAN, STAB2_HUMAN, HEBP2_HUMAN, PRSS8_HUMAN, ELMO2_HUMAN, SPTN2_HUMAN, RENT1_HUMAN, SPTN1_HUMAN, NU205_HUMAN, SAM9L_HUMAN	71	4663	16792	1.31872	1	0.880565	80.4465
GOTERM_BP_ALL	GO:0030030~cell projection organization	10	4.13223	0.0902617	FAT4_HUMAN, EXOC5_HUMAN, ARPC2_HUMAN, SPTN2_HUMAN, LRRK2_HUMAN, PTPRA_HUMAN, PLXB2_HUMAN, PLXD1_HUMAN, SPTN1_HUMAN, ATS16_HUMAN	71	1301	16792	1.81789	1	0.878315	80.5063
GOTERM_BP_ALL	GO:0006508~proteolysis	12	4.95868	0.0907864	UHRF1_HUMAN, PRSS8_HUMAN, CASP7_HUMAN, ITIH4_HUMAN, LRRK2_HUMAN, RN213_HUMAN, ACE_HUMAN, AACT_HUMAN, PZP_HUMAN, BTBD6_HUMAN, ATS16_HUMAN, PGCA_HUMAN	71	1693	16792	1.67636	1	0.877158	80.6997
GOTERM_BP_ALL	GO:0010390~histone monoubiquitination	2	0.826446	0.0916654	UHRF1_HUMAN, DTX3L_HUMAN	71	23	16792	20.5658	1	0.877066	81.0197
GOTERM_BP_ALL	GO:0044267~cellular protein metabolic process	27	11.157	0.09259	SYIC_HUMAN, SYFA_HUMAN, NPFF2_HUMAN, CASP7_HUMAN, LX12B_HUMAN, NOTC3_HUMAN, ITIH4_HUMAN, LRRK2_HUMAN, RN213_HUMAN, TIF1A_HUMAN, EPHB4_HUMAN, PLXB2_HUMAN, CEAM1_HUMAN, UHRF1_HUMAN, PRKDC_HUMAN, SPTN2_HUMAN, SOCS2_HUMAN, SHPRH_HUMAN, RENT1_HUMAN, DTX3L_HUMAN, PZP_HUMAN, PTPRA_HUMAN, AACT_HUMAN, ACE_HUMAN, BTBD6_HUMAN, NU205_HUMAN, SPTN1_HUMAN	71	4900	16792	1.3032	1	0.877111	81.3509
GOTERM_BP_ALL	GO:0007409~axonogenesis	5	2.06612	0.0936064	SPTN2_HUMAN, PTPRA_HUMAN, PLXB2_HUMAN, PLXD1_HUMAN, SPTN1_HUMAN	71	413	16792	2.86328	1	0.877423	81.7087
GOTERM_BP_ALL	GO:0032989~cellular component morphogenesis	10	4.13223	0.0970142	EXOC5_HUMAN, ARPC2_HUMAN, SPTN2_HUMAN, LRRK2_HUMAN, PTPRA_HUMAN, PLXB2_HUMAN, PLXD1_HUMAN, SPTN1_HUMAN, ATS16_HUMAN, ITA4_HUMAN	71	1321	16792	1.79036	1	0.88438	82.8616
GOTERM_BP_ALL	GO:0010605~negative regulation of macromolecule metabolic process	15	6.19835	0.0975541	NOTC3_HUMAN, LRRK2_HUMAN, ITIH4_HUMAN, TIF1A_HUMAN, CEAM1_HUMAN, CBX5_HUMAN, UHRF1_HUMAN, MLH1_HUMAN, PRKDC_HUMAN, SOCS2_HUMAN, RENT1_HUMAN, PZP_HUMAN, AACT_HUMAN, ACE_HUMAN, NU205_HUMAN	71	2326	16792	1.5252	1	0.883328	83.0379
GOTERM_BP_ALL	GO:0006952~defense response	11	4.54545	0.0976909	LYAM2_HUMAN, DDX58_HUMAN, CLC4K_HUMAN, ITIH4_HUMAN, IRG1_HUMAN, AACT_HUMAN, CEAM1_HUMAN, STAB1_HUMAN, PPIP1_HUMAN, TLR1_HUMAN, STAB2_HUMAN	71	1518	16792	1.71382	1	0.881194	83.0823
